# Supplementary material for: Utility of interferon gamma/tumor necrosis factor alpha FluoroSpot assay in differentiation between active tuberculosis and latent tuberculosis infection: a pilot study
Source: BMC Infect Dis. 2021 Jul 6;21:651. doi: 10.1186/s12879-021-06351-w (PMC8259141; doi:10.1186/s12879-021-06351-w)
Supplement: Supplementary file 1 — Additional file 1 Supplementary Table 1. Frequencies of single TNF-α-, total TNF-α-, single IFN-γ-, total IFN-γ-, dual IFN-γ/TNF-α-secreting T cells following ESAT-6 or/and CFP-10 stimulation in ATB, LTBI and HC groups. Supplementary Table 2. Frequencies of spot-forming T cell in nil control in ATB, LTBI and HC groups. Supplementary Table 3. Diagnostic accuracy of single TNF-α-, total TNF-α-, single IFN-γ-, total IFN-γ-, dual IFN-γ/TNF-α-secreting T cells following ESAT-6 or/and CFP-10 stimulation in differentiating ATB and LTBI. [file 12879_2021_6351_MOESM1_ESM.xls]

## Sheet: Sup_Table1
Supplementary Table 1. Count of spot-forming T cell specific for Tuberculosis antigen using Fluorospot (IFN-γ/TNF-α) assay
antigen	cytokine	ATB	LTBI	HC	P value	P value	P value
	median[IQR]	[n=30]	[n=35]	[n=36]	(ATB vs. LTBI)	(ATB vs. HC)	(LTBI vs. HC)
ESAT-6	Single IFN-γ	30[14-53]	7[4-15]	2[1-3]	<0.001	<0.001	<0.001
	Total IFN-γ	84[49-182]	13[7-24]	2[1-5]	<0.001	<0.001	<0.001
	Single TNF-α	162[42-470]	3[2-7]	2[1-4]	<0.001	<0.001	0.275
	Total TNF-α	276[88-581]	9[4-16]	1[1-4]	<0.001	<0.001	0.001
	Dual	57[27-139]	6[3-13]	2[1-3]	<0.001	<0.001	0.002
CFP-10	Single IFN-γ	27[9-57]	8[3-20]	3[1-3]	0.005	<0.001	0.008
	Total IFN-γ	89[33-191]	10[3-31]	4[1-4]	<0.001	<0.001	0.007
	Single TNF-α	20[8-62]	3[3-6]	2[1-6]	<0.001	0.001	0.182
	Total TNF-α	109[40-210]	5[4-11]	1[1-8]	<0.001	<0.001	0.02
	Dual	55[22-152]	4[1-11]	1[1-4]	<0.001	0.003	0.087
ESAT-6 & CFP-10	Single IFN-γ	49[22-115]	14[8-26]	2[1-4]	<0.001	<0.001	0.019
	Total IFN-γ	152[78-386]	21[12-42]	3[2-6]	<0.001	<0.001	<0.001
	Single TNF-α	176[81-478]	6[4-13]	2[1-5]	<0.001	<0.001	<0.001
	Total TNF-α	377[194-652]	14[7-25]	2[1-6]	<0.001	<0.001	<0.001
	Dual	120[58-309]	10[4-14]	2[2-3]	<0.001	<0.001	0.001

## Sheet: Sup_Table2
Supplementary Table 2 Diagnostic value of FluoroSpot（IFN-γ/TNF-α）assay in differentiating ATB and HC
antigen	Cytokine	Cutoff	Sensitivity	Specificity	AUC	95%CI
ESAT-6	Single IFN-γ	5	76.7	97.2	0.895	0.807-0.983
	Total IFN-γ	7	93.3	100	0.954	0.889-1.000
	Single TNF-α	4	96.7	94.4	0.975	0.932-1.000
	Total TNF-α	14	96.7	100	0.978	0.934-1.000
	Dual	4	93.3	100	0.961	0.904-1.000
CFP-10	Single IFN-γ	5	86.7	97.2	0.936	0.870-1.000
	Total IFN-γ	9	86.7	100	0.94	0.874-1.000
	Single TNF-α	2	63.3	88.9	0.766	0.643-0.889
	Total TNF-α	12	70	100	0.831	0.719-0.942
	Dual	2	83.3	94.4	0.934	0.865-1.000
E+C	Single IFN-γ	5	90	91.7	0.931	0.858-1.000
	Total IFN-γ	12	93.3	100	0.96	0.902-1.000
	Single TNF-α	14	93.3	100	0.975	0.927-1.000
	Total TNF-α	14	96.7	100	0.975	0.926-1.000
	Dual	8	93.3	100	0.959	0.900-1.000
Bold text indicated the best diagnostic performance in the study

## Sheet: Sup_Table3
Supplementary Table 3 Diagnostic value of FluoroSpot（IFN-γ/TNF-α）assay in differentiating ATB and LTBI
antigen	cytokine	Cutoff	Sensitivity%	Specificity%	AUC	95%CI
ESAT-6	Single IFN-γ	11	73.3	68.6	0.684	0.557-0.794
	Total IFN-γ	23	90	77.1	0.872	0.766-0.942
	Single TNF-α	11	86.7	97.1	0.965	0.887-0.995
	Total TNF-α	21	96.7	94.3	0.97	0.894-0.996
	Dual	15	86.7	91.4	0.9	0.800-0.961
CFP-10	Single IFN-γ	6	86.7	57.1	0.74	0.617-0.841
	Total IFN-γ	32	76.7	82.9	0.816	0.700-0.901
	Single TNF-α	7	53.3	91.4	0.702	0.576-0.809
	Total TNF-α	12	70	88.6	0.761	0.639-0.858
	Dual	13	76.7	91.4	0.823	0.709-0.907
E+C	Single IFN-γ	19	73.3	71.4	0.726	0.594-0.858
	Total IFN-γ	56	86.7	82.9	0.865	0.765-0.965
	Single TNF-α	17	93.3	97.1	0.969	0.917-1.000
	Total TNF-α	28	96.7	94.3	0.964	0.907-1.000
	Dual	18	90	85.7	0.887	0.793-0.981
Bold text indicated the best diagnostic performance in the study

## Sheet: Sup_Table4
Supplementary Table 4 Frequencies of iSFCs in Nil control well
Frequencies of iSFCs in Nil control well /2.5×105 PBMC, Median [IQR]	Group
	ATB [n=30]	LTBI [n=35]	HC [n=36]
Total TNF-α-secreting T cell	24[6-39]	4[0-11]	4[1-11]
Total IFN-γ-secreting T cell	0[0-1]	0[0-0]	0[0-0]
Dual IFN-γ/TNF-α-secreting T cell	0[0-0]	0[0-0]	0[0-0]
